# Supplementary material for: The Effect of Hyaluronic Acid and Chondroitin Sulphate-Based Medical Device Combined with Acid Suppression in the Treatment of Atypical Symptoms in Gastroesophageal Reflux Disease
Source: J Clin Med. 2022 Mar 29;11(7):1890. doi: 10.3390/jcm11071890 (PMC9000081; doi:10.3390/jcm11071890)
Supplement: Supplementary file 1 [file jcm-11-01890-s001.zip]

Archive with 1 entries (1 files):
- jcm-1654580-supplementary.pdf
